# Supplementary material for: Identification of the B-Raf/Mek/Erk MAP kinase pathway as a target for all-trans retinoic acid during skin cancer promotion
Source: Mol Cancer. 2009 May 11;8:27. doi: 10.1186/1476-4598-8-27 (PMC2685120; doi:10.1186/1476-4598-8-27)
Supplement: Additional file 2 — Transducers of TPA effects that are oppositely regulated by TPA and ATRA. The table shows average raw signals from the A430 2.0 GeneChips for selected genes from the C1A and C2A subclusters in Fig. 2, arranged by functional categories. Gene ontology was determined using the GeneSifter microarray analysis software package. Green shading indicates lower expression relative to red shading. Genes found in more than one category are included. The signaling pathways shown in the table are those with the highest Z-scores for either the C1A, C2A or both clusters, for that. Z-score is a measure of the significance of over-representation for a particular gene list within an ontology group [21]. Only genes for which a statistically significant score (P ≤ 0.01 within a probe set) was obtained for at least one treatment group are shown. [file 1476-4598-8-27-S2.xls]

## Sheet: Table 1 sh
Table 1: Potential transducers of TPA effects
Gene ID	CON	TPA	T+A	Gene Identifier
MAPK signaling pathway
Fgf23	14.6	421.9	120.3	AF263536
Pla2g2d	353.1	1159.6	384.9	AF169407
Dusp9	140.4	333.1	146.8	AV295798
Mknk2	1387.4	2855.1	1815.1	NM_021462
Prkx	1992.4	3507.8	2156.1	BB367549
Fgf5	2626.4	5019.5	2426.4	AV240088
Tgfbr1	216.8	355.8	195.6	NM_009370
Braf	2965.3	4573.2	2721.6	BM217816
Prkce	206.7	330.5	173.6	BB534545
Ppp3r1	185.6	294.3	141	NM_024459
Map2k7	214.2	326.5	161.8	NM_011944
JunB	3921.2	7469.2	3874.9	NM_008416
Nfatc4	1831.7	1144.5	2288.8	BF227641
Rasgrp1	922	577.8	1131.1	BE691356
Rps6ka5	829.5	535.3	872.8	BQ174267
Tgfb2	1562.7	913.4	1886	BF144658
Fgf13	3698	2148.8	4445.1	BC018238
Pdgfra	1359.9	665.1	1916.1	M57683
Il1r2	8389.2	4262.1	10932	NM_010555
Fgf7	1964.5	1022.6	2003.4	NM_008008
Fgf11	336	160.8	375.2	AW488620
Acvr1c	484.9	222.7	561.1	BB396526
Tgfb3	1324.7	580.2	1334	BC014690
Mef2c	969.4	622.7	951.6	BC026841
Map2k2	774.3	479	719.1	AW542161
Egf	847	481.7	825.5	NM_010113
Rac2	4733.7	2495.4	4118.5	NM_009008
Nfatc2	2110.1	1132.6	1781.9	BM122872
Ptpn5	686.5	316.8	550.3	BB188812
Ptprr	339	115.8	279.1	AF129509
Hspb2	1932.8	741.9	1167.4	AK012780
Nf1	377.5	127	192.5	BB202321
Bdnf	224.6	34.2	182.4	NM_007540
Cytokine-cytokine receptor interaction
Tnfrsf19	309.8	880.8	347.1	AF167552
Tnfrsf9	165.7	409.2	96.5	NM_011612
Tgfbr1	216.8	355.8	195.6	NM_009370
Kitl	538.8	890.6	479.1	BC011322
Prlr	704.3	1061.1	671.2	BC005555
Il2ra	79.9	26.3	427.8	M30856
Ccl11	2425.3	1568.1	3923.1	NM_011330
Xcl1	520.9	318.2	853.3	NM_008510
Ccl6	26401.3	16280.6	42110.5	BC002073
Lifr	655.3	395.8	934.3	D17444
Tnfsf13	2934.4	1937.3	3583.2	NM_023517
Cxcl4	22326.1	14790.7	25337.9	NM_019932
Ifnar1	447.5	291.1	482.2	BB206335
Tgfb2	1562.7	913.4	1886	BF144658
Il17r	1843.8	1179.1	1895.8	NM_008359
Tnfrsf5	549.1	299.2	704.3	AI385482
Kdr	2677.7	1643.3	2805	NM_010612
Cxcl9	1426.7	866.8	1496.8	NM_008599
Pdgfd	1607.3	940.8	1763.3	BB428671
Pdgfra	1359.9	665.1	1916.1	M57683
Kitl	1037.1	584.3	1162.8	AW551461
Il1r2	8389.2	4262.1	10932	NM_010555
Il18	6632.4	3644.9	7288.4	NM_008360
Tgfb3	1324.7	580.2	1334	BC014690
Csf1r	4277.6	2704.6	4180.2	AK004947
Il1rap	947.1	559.3	907.5	NM_008364
Egf	847	481.7	825.5	NM_010113
Amhr2	510.5	247.4	443.9	AV259665
Il10	326.5	155.2	286.8	NM_010548
Csf2ra	3025	1255.7	2496.5	NM_009970
Csf1	1320.7	439.6	1109.5	M21149
Wnt signaling pathway
Wnt3	243.2	498.8	278.7	NM_009521
Cxxc4	181.5	331	209.5	AV307265
Prkx	1992.4	3507.8	2156.1	BB367549
Ppard	298.5	550.8	281.6	AV050195
Prkce	206.7	330.5	173.6	BB534545
Ppp3r1	185.6	294.3	141	NM_024459
Lrp5	335.1	215.7	533.8	BC011374
Camk2d	1547.5	856.4	2401.2	BM239047
Sfrp2	3035.8	1642	3954.3	NM_009144
Plcb4	284.9	96.5	308	AF332072
Rac2	4733.7	2495.4	4118.5	NM_009008
Wnt5b	474.8	92.3	371	AV303043
